# Supplementary material for: The Effect of Spray Regimes on the Population Dynamics of Selected Field Pests and Their Effect on Grain Yield and Yield Components of Common Bean in Uganda
Source: Insects. 2024 Dec 9;15(12):976. doi: 10.3390/insects15120976 (PMC11678671; doi:10.3390/insects15120976)
Supplement: Supplementary file 1 [file insects-15-00976-s001.zip]

Archive with 1 entries (1 files):
- insects-3320697-supplementary.pdf
